# Supplementary material for: designGG: an R-package and web tool for the optimal design of genetical genomics experiments
Source: BMC Bioinformatics. 2009 Jun 18;10:188. doi: 10.1186/1471-2105-10-188 (PMC2706229; doi:10.1186/1471-2105-10-188)
Supplement: Additional file 1 — designGG: an R-package for the optimal design of genetical genomics experiments. DesignGG aims at finding an optimal design of genetical genomics experiments which maximize the power and resolution of detecting genetic, environmental and interaction effects. This will help to achieve high power and more accurate estimates of the effects of interesting factors, and thus yield a more reliable biological interpretation of data. [file 1471-2105-10-188-S1.zip › designGG/CONTENTS]

Entry: acceptanceProbability
Aliases: acceptanceProbability
Keywords: method
Description: Compute the acceptance probability for each updated design
URL: ../../../library/designGG/html/acceptanceProbability.html

Entry: arrayUpdate
Aliases: arrayUpdate
Keywords: method
Description: Update array allocation
URL: ../../../library/designGG/html/arrayUpdate.html

Entry: conditionAllocation
Aliases: conditionAllocation
Keywords: method
Description: Allocate the selected RILs into different conditions
URL: ../../../library/designGG/html/conditionAllocation.html

Entry: conditionCombination
Aliases: conditionCombination
Keywords: method
Description: Generate a matrix indicating all possible levels for environmental factors
URL: ../../../library/designGG/html/conditionCombination.html

Entry: conditionLevel
Aliases: conditionLevel
Keywords: method
Description: Levels of all environmental factors
URL: ../../../library/designGG/html/conditionLevel.html

Entry: conditionUpdate
Aliases: conditionUpdate
Keywords: method
Description: Update condition allocation
URL: ../../../library/designGG/html/conditionUpdate.html

Entry: designGG
Aliases: designGG design genetical genomics experiment
Keywords: method
Description: Optimal design for genetical genomics experiments
URL: ../../../library/designGG/html/designGG.html

Entry: designScore
Aliases: designScore
Keywords: method
Description: Calculate the A- or D- optimality score based on current experimental design
URL: ../../../library/designGG/html/designScore.html

Entry: exampleArrayDesignTable
Aliases: exampleArrayDesignTable
Keywords: datasets
Description: Example output of ArrayDesignTable data
URL: ../../../library/designGG/html/exampleArrayDesignTable.html

Entry: exampleConditionDesignTable
Aliases: exampleConditionDesignTable
Keywords: datasets
Description: Example ConditionDesignTable data
URL: ../../../library/designGG/html/exampleConditionDesignTable.html

Entry: examplePlotObj
Aliases: examplePlotObj
Keywords: datasets
Description: Example PlotObj data
URL: ../../../library/designGG/html/examplePlotObj.html

Entry: experimentDesignTable
Aliases: experimentDesignTable
Keywords: method
Description: Make experiment table based design matrix
URL: ../../../library/designGG/html/experimentDesignTable.html

Entry: genotype
Aliases: genotype
Keywords: datasets
Description: Example genotype data
URL: ../../../library/designGG/html/genotype.html

Entry: initialDesign
Aliases: initialDesign
Keywords: method
Description: Initialize an experiment design matrix
URL: ../../../library/designGG/html/initialDesign.html

Entry: interactionLevel
Aliases: interactionLevel
Keywords: method
Description: Generate levels for all interacting factors
URL: ../../../library/designGG/html/interactionLevel.html

Entry: pairLevel
Aliases: pairLevel
Keywords: method
Description: Pair levels for paired RILs (or strains)
URL: ../../../library/designGG/html/pairLevel.html

Entry: plotAllScores
Aliases: plotAllScores
Keywords: method
Description: Plot scores profiles
URL: ../../../library/designGG/html/plotAllScores.html

Entry: temperatureStep
Aliases: temperatureStep
Keywords: 
Description: Calculate the temperature decreasing step for simulated annealing process
URL: ../../../library/designGG/html/temperatureStep.html

Entry: updateDesign
Aliases: updateDesign
Keywords: method
Description: Updates current design
URL: ../../../library/designGG/html/updateDesign.html

Entry: variableNames
Aliases: variableNames
Keywords: method
Description: Generate variable names for all factors
URL: ../../../library/designGG/html/variableNames.html

Entry: variableNumber
Aliases: variableNumber
Keywords: method
Description: Compute the number of variables in the experiment
URL: ../../../library/designGG/html/variableNumber.html
