# Supplementary material for: designGG: an R-package and web tool for the optimal design of genetical genomics experiments
Source: BMC Bioinformatics. 2009 Jun 18;10:188. doi: 10.1186/1471-2105-10-188 (PMC2706229; doi:10.1186/1471-2105-10-188)
Supplement: Additional file 1 — designGG: an R-package for the optimal design of genetical genomics experiments. DesignGG aims at finding an optimal design of genetical genomics experiments which maximize the power and resolution of detecting genetic, environmental and interaction effects. This will help to achieve high power and more accurate estimates of the effects of interesting factors, and thus yield a more reliable biological interpretation of data. [file 1471-2105-10-188-S1.zip › designGG/DESCRIPTION]

Package: designGG
Version: 1.0-02
Date: 06-16-2009
Title: Computational tool for designing genetical genomics experiments.
Author: Yang Li <yang.li@rug.nl>, Morris Swertz <m.a.swertz@rug.nl>,
        Gonzalo Vera <gonzalo.vera.rodriguez@gmail.com>, Rainer
        Breitling <r.breitling@rug.nl>, Ritsert Jansen
        <r.c.jansen@rug.nl>
Maintainer: Groningen Bioinformatics Center (GBiC), Yang Li
        <yang.li@rug.nl>
Description: The package provides R scripts for designing genetical
        genomics experiments.
Depends: R (>= 2.2.0)
License: GPL
URL: http://gbic.biol.rug.nl/designGG
Packaged: Tue Jun 16 10:33:50 2009; P237101
Built: R 2.7.0; ; 2009-06-16 10:33:52; windows
