# Supplementary material for: designGG: an R-package and web tool for the optimal design of genetical genomics experiments
Source: BMC Bioinformatics. 2009 Jun 18;10:188. doi: 10.1186/1471-2105-10-188 (PMC2706229; doi:10.1186/1471-2105-10-188)
Supplement: Additional file 1 — designGG: an R-package for the optimal design of genetical genomics experiments. DesignGG aims at finding an optimal design of genetical genomics experiments which maximize the power and resolution of detecting genetic, environmental and interaction effects. This will help to achieve high power and more accurate estimates of the effects of interesting factors, and thus yield a more reliable biological interpretation of data. [file 1471-2105-10-188-S1.zip › designGG/help/AnIndex]

acceptanceProbability	acceptanceProbability
arrayUpdate	arrayUpdate
conditionAllocation	conditionAllocation
conditionCombination	conditionCombination
conditionLevel	conditionLevel
conditionUpdate	conditionUpdate
design genetical genomics experiment	designGG
designGG	designGG
designScore	designScore
exampleArrayDesignTable	exampleArrayDesignTable
exampleConditionDesignTable	exampleConditionDesignTable
examplePlotObj	examplePlotObj
experimentDesignTable	experimentDesignTable
genotype	genotype
initialDesign	initialDesign
interactionLevel	interactionLevel
pairLevel	pairLevel
plotAllScores	plotAllScores
temperatureStep	temperatureStep
updateDesign	updateDesign
variableNames	variableNames
variableNumber	variableNumber
