# Supplementary material for: designGG: an R-package and web tool for the optimal design of genetical genomics experiments
Source: BMC Bioinformatics. 2009 Jun 18;10:188. doi: 10.1186/1471-2105-10-188 (PMC2706229; doi:10.1186/1471-2105-10-188)
Supplement: Additional file 1 — designGG: an R-package for the optimal design of genetical genomics experiments. DesignGG aims at finding an optimal design of genetical genomics experiments which maximize the power and resolution of detecting genetic, environmental and interaction effects. This will help to achieve high power and more accurate estimates of the effects of interesting factors, and thus yield a more reliable biological interpretation of data. [file 1471-2105-10-188-S1.zip › designGG/INDEX]

acceptanceProbability   Compute the acceptance probability for each
                        updated design
arrayUpdate             Update array allocation
conditionAllocation     Allocate the selected RILs into different
                        conditions
conditionCombination    Generate a matrix indicating all possible
                        levels for environmental factors
conditionLevel          Levels of all environmental factors
conditionUpdate         Update condition allocation
designGG                Optimal design for genetical genomics
                        experiments
designScore             Calculate the A- or D- optimality score based
                        on current experimental design
exampleArrayDesignTable
                        Example output of ArrayDesignTable data
exampleConditionDesignTable
                        Example ConditionDesignTable data
examplePlotObj          Example PlotObj data
experimentDesignTable   Make experiment table based design matrix
genotype                Example genotype data
initialDesign           Initialize an experiment design matrix
interactionLevel        Generate levels for all interacting factors
pairLevel               Pair levels for paired RILs (or strains)
plotAllScores           Plot scores profiles
temperatureStep         Calculate the temperature decreasing step for
                        simulated annealing process
updateDesign            Updates current design
variableNames           Generate variable names for all factors
variableNumber          Compute the number of variables in the
                        experiment
