# Supplementary material for: designGG: an R-package and web tool for the optimal design of genetical genomics experiments
Source: BMC Bioinformatics. 2009 Jun 18;10:188. doi: 10.1186/1471-2105-10-188 (PMC2706229; doi:10.1186/1471-2105-10-188)
Supplement: Additional file 1 — designGG: an R-package for the optimal design of genetical genomics experiments. DesignGG aims at finding an optimal design of genetical genomics experiments which maximize the power and resolution of detecting genetic, environmental and interaction effects. This will help to achieve high power and more accurate estimates of the effects of interesting factors, and thus yield a more reliable biological interpretation of data. [file 1471-2105-10-188-S1.zip › designGG/MD5]

4b9779618dadca0765b870b327adf4cc *CONTENTS
79295c247c2ec74516c7abcff822b945 *DESCRIPTION
31e9a00c43575a3b94d41aa992c5483e *INDEX
303cf5fc154d12659a082f15fa794105 *Meta/Rd.rds
35f7e2a57f741b4f8de7ff37ec44ac18 *Meta/data.rds
f4467a73028fe48687b2fa672c887045 *Meta/hsearch.rds
04412d63e01fe784c4db0406e2381101 *Meta/package.rds
ed42cebdf6b0732ca2734cc3209df354 *R-ex/Rex.zip
6e60a4480e0345d65902fc23b54bffd6 *R/designGG
c6636e4bc237cd5352b599a857c37567 *R/designGG.rdb
4176e87561cbc69a3d34c503707ae95c *R/designGG.rdx
60cb09f2a23c44d0aa0cb6dc1aa1229c *data/exampleArrayDesignTable.rda
2ca1906eec7cf82131a75431c278c8ab *data/exampleConditionDesignTable.rda
09c2d7a0a0f100aebaa71992585e9df1 *data/examplePlotObj.rda
5109bdffaaa5632a5dd1a7c8ae661022 *data/genotype.rda
d66ab1d4317f4fc4b8e867c2cb37cb76 *help/AnIndex
b79d7d4eed5271832497e12fdd13e1b7 *help/Rhelp.zip
7a7e2e2b79beb3694ef462ffe40486f5 *html/00Index.html
b3c71b35d3a8814b88689e27ddb7cb9c *html/acceptanceProbability.html
4650c8d53ca709a17cd6ba6a02975bb1 *html/arrayUpdate.html
c00a1d8c11af18427f7c3eae530f4efc *html/conditionAllocation.html
5bd3c28ea02579dbfb3881b12724fa12 *html/conditionCombination.html
1c2d9a1656c1d7e782b3be3735d1c6cd *html/conditionLevel.html
adc0525228657ffa97adfb8d7a851eb1 *html/conditionUpdate.html
a74c8fa8821e179c8b8a1d1cac8a3a2a *html/designGG.html
e624d7707970eac55cc2edfea212c4df *html/designScore.html
9fa9584e015e6c1da8b84296a8635c1b *html/exampleArrayDesignTable.html
f22ea183721ac825a514fffb51b4202a *html/exampleConditionDesignTable.html
f4bf7d50daa9cfa630ecadc4d0e2fd39 *html/examplePlotObj.html
1a046aaa9f3e4e0b17dc10810d8eda2c *html/experimentDesignTable.html
a2b93f713f47750b1665d278d30c1b07 *html/genotype.html
15484df4c25b44f5b15ebb2661473dd6 *html/initialDesign.html
db5924ea774e21b02047383655bf5343 *html/interactionLevel.html
1661e569404c248f2423627ddc4f6838 *html/pairLevel.html
1f0953dfb07060d436af360e2f2bbe62 *html/plotAllScores.html
9065930b2386831edc832e981502c7f7 *html/temperatureStep.html
d4704c38131602365ef79b78d4363217 *html/updateDesign.html
241e5cc40b70bd66a23fb7aa24a71282 *html/variableNames.html
9c57051cb51150f18bc112a09a6acf89 *html/variableNumber.html
119af23ffe43f90c9e13d4e7cbfbea03 *latex/Rhelp.zip
86e0f3cc0aadd1d8a358c71217e0337a *man/designGG.Rd.gz
